# Supplementary material for: Association between Experimental Pain Measurements and the Central Sensitization Inventory in Patients at Least 3 Months after COVID-19 Infection: A Cross-Sectional Pilot Study
Source: J Clin Med. 2023 Jan 13;12(2):661. doi: 10.3390/jcm12020661 (PMC9862134; doi:10.3390/jcm12020661)
Supplement: Supplementary file 1 [file jcm-12-00661-s001.zip]

Archive with 1 entries (1 files):
- jcm-2089484-supplementary.pdf
